# Supplementary material for: Evolutionary and Expression Analysis of MOV10 and MOV10L1 Reveals Their Origin, Duplication and Divergence
Source: Int J Mol Sci. 2022 Jul 7;23(14):7523. doi: 10.3390/ijms23147523 (PMC9319325; doi:10.3390/ijms23147523)
Supplement: Supplementary file 1 [file ijms-23-07523-s001.zip]

Archive with 2 entries (2 files):
- Figure S1.pdf
- Supplemental information.xlsx
