# Supplementary material for: Evolutionary and Expression Analysis of MOV10 and MOV10L1 Reveals Their Origin, Duplication and Divergence
Source: Int J Mol Sci. 2022 Jul 7;23(14):7523. doi: 10.3390/ijms23147523 (PMC9319325; doi:10.3390/ijms23147523)
Supplement: Supplementary file 1 [file ijms-23-07523-s001.zip › Supplemental information.xlsx]

## Sheet: Sequence information
Protein Acession	Gene name	Protein Name	Gene ID	Chromosome	Length
XP_035676776.1	amphioxus mov10-1	putative helicase Mov-10 [Branchiostoma floridae]	118415929	5	800
XP_035677058.1	amphioxus mov10-2	putative helicase Mov-10 [Branchiostoma floridae]	118416101	5	1036
XP_035677292.1	amphioxus mov10-3	putative helicase Mov-10 [Branchiostoma floridae]	118416311	5	615
XP_035676427.1	amphioxus mov10l1	RNA helicase Mov10l1-like [Branchiostoma floridae]	118415744	5	1215
XP_009857592.2	ascidian mov10a	putative helicase Mov-10 isoform X1 [Ciona intestinalis]	100183070	2	1009
XP_002119912.1	ascidian mov10b.1	putative helicase Mov-10-B.1 [Ciona intestinalis]	100182028	2	968
XP_026691292.1	ascidian mov10l1	RNA helicase Mov10l1-like [Ciona intestinalis]	100176075	8	835
XP_043572294	bambooshark mov10	putative helicase Mov-10 isoform X1 [Chiloscyllium plagiosum]	122563033	26	1007
XP_043569667	bambooshark mov10l1	RNA helicase Mov10l1 isoform X1 [Chiloscyllium plagiosum]	122561704	23	1311
XP_017335051	catfish mov10a	PREDICTED: putative helicase Mov-10 isoform X1 [Ictalurus punctatus]	108271790	11	1008
XP_017324243	catfish mov10b.1	putative helicase Mov-10-B.1 [Ictalurus punctatus]	108265909	5	1010
XP_017340187	catfish mov10l1	PREDICTED: RNA helicase Mov10l1 isoform X1 [Ictalurus punctatus]	108274500	14	1203
XP_038676103	catshark mov10	putative helicase Mov-10 isoform X1 [Scyliorhinus canicula]	119978501	15	1006
XP_038667355	catshark mov10l1	RNA helicase Mov10l1 isoform X1 [Scyliorhinus canicula]	119973395	11	1318
NP_001012861.2	chicken mov10	putative helicase Mov-10 [Gallus gallus]	419872	26	967
XP_040514825.1	chicken mov10l1	RNA helicase Mov10l1 isoform X1 [Gallus gallus]	417738	1	1201
NP_001014556.1	fly armi	armitage, isoform B [Drosophila melanogaster]	38427	3L	1188
NP_001188923.1	fly CG6701	uncharacterized protein Dmel_CG6701, isoform B [Drosophila melanogaster]	36550	2R	1333
NP_611185.3	fly CG6967	uncharacterized protein Dmel_CG6967, isoform C [Drosophila melanogaster]	36922	2R	764
XP_002933581.3	frog mov10-1	putative helicase Mov-10 [Xenopus tropicalis]	100494487	2	999
XP_002932163.1	frog mov10-2	helicase Mov-10 isoform X1 [Xenopus tropicalis]	100491926	2	972
NP_001072624.1	frog mov10l1	RNA helicase Mov10l1 [Xenopus tropicalis]	780080	3	1244
NP_055692.3	human HELZ	probable helicase with zinc finger domain isoform 1 [Homo sapiens]	9931	17	1942
NP_001123551.1	human NOV10	helicase MOV-10 isoform 1 [Homo sapiens]	4343	1	1003
XP_011528998.1	human MOV10L1	RNA helicase MOV10L1 isoform X1 [Homo sapiens]	54456	22	1256
XP_032827228.1	lamprey mov10	helicase Mov-10 isoform X1 [Petromyzon marinus]	116952208	46	1004
NP_001156912.1	mouse Mov10	putative helicase MOV-10 isoform a [Mus musculus]	17454	3	1077
XP_006521619.1	mouse Mov10l1	RNA helicase MOV10L1 isoform X1 [Mus musculus]	83456	15	1239
XP_032898204	skate mov10	helicase Mov-10 isoform X2 [Amblyraja radiata]	116986716	24	1004
XP_032895670	skate mov10l1	RNA helicase Mov10l1 [Amblyraja radiata]	116985196	21	1222
XP_003973167	torafugu mov10	helicase Mov-10 [Takifugu rubripes]	101067721	19	996
XP_029698113	torafugu mov10l1	RNA helicase Mov10l1 isoform X1 [Takifugu rubripes]	101065752	9	1133
XP_021464943	trout mov10a	putative helicase Mov-10-B.1 isoform X1 [Oncorhynchus mykiss]	110527768	7	1005
XP_021419121	trout mov10b.1	putative helicase Mov-10-B.1 [Oncorhynchus mykiss]	110490198	15	1031
XP_021423656	trout mov10l1	RNA helicase Mov10l1 [Oncorhynchus mykiss]	110493610	2	1181
XP_041050918	whiteshark mov10	putative helicase Mov-10 isoform X1 [Carcharodon carcharias]	121281880	9	1007
XP_041059050	whiteshark mov10l1	RNA helicase Mov10l1 [Carcharodon carcharias]	121286131	13	1269
NP_998431.1	zebrafish helz	probable helicase with zinc finger domain [Danio rerio]	406550	3	1860
XP_002662576.2	zebrafish mov10a	putative helicase Mov-10-B.1 [Danio rerio]	566858	6	1001
NP_001037807.2	zebrafish mov10b.1	putative helicase Mov-10-B.1 [Danio rerio]	556024	8	1013
NP_001037805.1	zebrafish mov10b.2	putative helicase Mov-10-B.2 [Danio rerio]	555950	8	1015
NP_001070795.1	zebrafish mov10l1	RNA helicase Mov10l1 [Danio rerio]	768184	2	1106

## Sheet: Primers
RT-zmov10a-F	ACTACACCGCTCTGCACAAGAT
RT-zmov10a-R	GTGATGGGCTGGTTCCTGTCAT
RT-zmov10b.1-F	GACGACAGCCAGAGAGTCAGAA
RT-zmov10b.1-R	GGAGAAGCCCAGTTTGACCTGA
RT-zmov10b.2-F	AGTCACACGCAACAATCCACTC
RT-zmov10b.2-R	ACCTGATCCAGTTCCACTCTGT
RT-zmov10l1-F	TCTGGTCAATCTGGTGGTCCTG
RT-zmov10l1-R	AGCATCGTCCGCAAACTCAAC
